# Supplementary material for: N-Dopant-Mediated Growth of Metal Oxide Nanoparticles on Carbon Nanotubes
Source: Nanomaterials (Basel). 2021 Jul 22;11(8):1882. doi: 10.3390/nano11081882 (PMC8400905; doi:10.3390/nano11081882)
Supplement: Supplementary file 1 [file nanomaterials-11-01882-s001.zip]

Archive with 1 entries (1 files):
- nanomaterials-1291505-supplementary.pdf
